# Supplementary material for: Targeting Brain Tumors with Mesenchymal Stem Cells in the Experimental Model of the Orthotopic Glioblastoma in Rats
Source: Biomedicines. 2021 Nov 1;9(11):1592. doi: 10.3390/biomedicines9111592 (PMC8615766; doi:10.3390/biomedicines9111592)
Supplement: Supplementary file 1 [file biomedicines-09-01592-s001.zip]

Archive with 1 entries (1 files):
- biomedicines-1426542-supplementary.pdf
